# Supplementary material for: Characterizing co-expression networks underpinning maize stalk rot virulence in Fusarium verticillioides through computational subnetwork module analyses
Source: Sci Rep. 2018 May 29;8:8310. doi: 10.1038/s41598-018-26505-2 (PMC5974142; doi:10.1038/s41598-018-26505-2)
Supplement: Supplementary file 2 — S1 [file 41598_2018_26505_MOESM2_ESM.xlsx]

## Sheet: Sheet1
Gene ID	t-test score			Gene ID	t-test score
higher expression in wild	3 dpi	6 dpi	9 dpi	higher expression in mutant	3 dpi	6 dpi	9 dpi
12666	-5.94405	-8.22749	-9.88319	11981	6.44509	12.4889	9.49944
11700	-5.755	-6.63624	-9.04698	1655	4.77292	6.66552	7.00532
3140	-4.64348	-10.9011	-5.71353	12704	4.65435	8.21791	7.79752
13343	-5.63322	-6.43605	-5.16513	7930	4.55607	7.96061	9.86831
7549	-5.29328	-8.16657	-4.56621	3354	7.92424	4.30055	6.61445
10032	-3.66931	-10.1109	-5.15229	7899	4.00393	7.22023	7.1813
9038	-3.76337	-6.72651	-8.84907	3803	5.74228	5.97388	5.21786
9702	-3.97603	-5.19471	-7.60494	1067	3.59112	6.91444	8.68985
13304	-4.20871	-5.24042	-5.88112	13014	4.05916	6.62064	5.86587
5642	-3.35045	-6.67922	-4.61294	12535	3.33854	4.82471	4.96093
8451	-3.49456	-4.02029	-5.87884	1584	5.52001	4.15509	4.41235
13711	-3.70145	-6.97	-5.01795	12519	3.01901	11.3847	4.35586
8345	-2.58651	-8.65	-4.77294	12523	2.82936	7.74165	3.86697
4968	-3.4655	-4.91392	-4.52133	10564	3.83154	6.95342	3.63209
9142	-4.84121	-7.96845	-3.13469	14006	2.63626	4.47793	9.45921
12415	-3.21274	-4.08749	-5.951	2266	7.33429	2.85306	3.08663
12627	-6.25688	-3.97014	-2.58901	9499	3.24404	4.23573	5.66632
12485	-3.19713	-5.65701	-4.88835	7813	3.74703	6.50131	14.6675
7593	-2.93557	-3.64165	-6.91545	7791	5.19042	3.66195	8.77458
224	-1.57785	-5.26633	-11.5487	4241	4.11219	3.96092	3.48439
8828	-5.68976	-4.08177	-3.6476	3542	2.62634	5.54203	6.35407
7261	-2.24052	-7.31854	-5.343	9511	2.85729	5.08445	4.82232
11697	-3.25171	-3.50121	-5.78727	3368	1.8802	3.88361	11.4185
7232	-1.69742	-8.65199	-4.95058	7163	3.0419	4.94587	4.0566
13776	-6.09078	-4.17222	-2.08784	6558	4.81183	3.40971	6.20949
13516	-2.3016	-7.75825	-3.42028	4360	3.83116	3.40056	5.69339
8402	-3.48578	-5.10985	-4.06797	456	3.3059	4.59681	4.73345
4364	-2.0553	-11.6237	-9.39827	1863	3.0329	10.8915	2.82037
3818	-3.07502	-4.44915	-5.03122	1880	2.29088	3.64587	6.6949
11600	-5.41024	-4.32937	-7.74207	11048	5.12162	4.38317	3.985
9329	-2.65395	-3.6482	-4.4122	12861	4.40267	3.87821	4.58526
74	-2.51976	-7.55577	-4.78175	1008	2.55356	7.91163	4.80291
3046	-3.35959	-4.11823	-3.23412	1656	2.0714	5.75673	4.9009
8889	-1.96411	-5.20322	-9.77753	6044	3.39968	3.74451	4.94816
5772	-1.84049	-4.77321	-5.9813	4839	3.26319	5.56093	3.6188
3308	-3.07287	-6.5747	-4.5566	5781	3.74733	4.81111	2.28416
9719	-2.06722	-5.87323	-4.88645	4120	2.20301	3.17074	7.97299
11787	-6.58794	-3.48152	-2.12823	13049	3.49986	3.7355	3.71299
7712	-4.88366	-0.98667	-7.81502	12520	2.22612	6.98583	5.01246
11763	-2.57499	-3.94574	-4.86229	8438	1.84804	4.36023	4.61111
9340	-4.39354	-2.83521	-4.63892	2175	3.41267	3.07974	4.89016
3899	-3.65329	-3.33425	-2.79535	11264	4.20724	1.52917	5.85472
3526	-4.6144	-3.8237	-2.43093	7160	2.84261	4.79279	4.46856
5763	-5.51007	-4.84798	-2.95198	5674	2.15748	6.34292	3.86494
7716	-3.53047	-3.11769	-2.79741	5653	2.37318	7.91755	3.1169
10841	-3.11147	-4.14151	-2.89685	1915	5.82955	4.52497	3.05825
10795	-2.65353	-4.99474	-4.27073	5209	4.00111	3.09006	3.98595
12236	-2.65395	-3.94337	-2.70477	6320	5.87143	3.16027	2.41015
8372	-1.94	-3.2099	-7.00005	9897	2.49564	13.4168	5.81269
12296	-4.29518	-1.91646	-4.3046	7449	1.81362	6.93939	4.63565
5692	-2.38936	-7.68864	-5.03383	5244	2.92414	5.31026	2.992
8111	-3.13651	-3.77286	-3.72882	1086	2.38274	5.94674	3.81446
11672	-2.59557	-6.51331	-5.55094	14141	2.61416	6.06614	3.33715
13404	-3.27696	-4.33506	-5.20066	9613	2.51493	3.79308	6.06545
5761	-2.53451	-4.80574	-5.57159	12531	2.69737	5.93925	2.65227
8408	-3.1715	-4.3827	-3.29078	1585	4.87677	3.46311	3.91883
338	-3.49317	-6.27261	-3.39296	193	4.86395	2.25913	2.64675
12078	-4.38095	-6.10839	-1.05738	11096	2.97706	3.16795	4.29266
14140	-3.20755	-3.31345	-4.04058	297	3.63783	2.99194	3.3572
2395	-3.10592	-3.25947	-4.10937	11894	3.01344	4.8543	2.20516
9285	-2.68624	-6.64372	-6.88669	9654	2.84244	3.76379	4.80853
9547	-1.73144	-5.35559	-5.82914	1992	3.72552	3.65921	2.27376
8493	-2.55777	-5.23852	-2.66896	522	2.23158	4.97324	4.99847
12749	-3.12645	-3.58556	-3.75309	4564	2.42096	2.1623	7.20737
7114	-4.43514	-4.28328	-2.54247	12319	3.09132	4.02512	2.67713
7211	-3.15395	-4.62255	-3.55473	388	4.06719	3.56338	1.98104
3559	-3.186	-3.28647	-4.1761	4667	3.53107	3.29502	3.2612
10863	-2.02898	-4.28688	-4.75542	4242	2.64997	4.06843	2.65908
7685	-3.95146	-6.04803	-2.67872	9065	2.36671	3.2227	3.76913
247	-2	-5.22962	-3.33027	4368	2.39843	4.34787	3.98972
7548	-3.40232	-3.16885	-4.18966	7784	5.8581	2.97116	2.04001
3090	-3.45896	-4.9494	-3.22611	6292	3.17215	3.65735	4.24426
12329	-2	-5.33599	-3.11767	12529	2.02846	6.04259	3.15325
316	-2.7729	-2.96203	-3.79631	8011	3.76546	3.734	3.1944
2210	-6.5157	-2.565	-2.78811	3027	5.98241	3.22461	2.37898
13859	-2.99018	-3.82148	-4.27781	11788	3.10662	6.71645	3.6197
4574	-4.88622	-4.90402	-2.12337	7303	3.17491	4.13915	8.45992
7599	-2.12515	-3.68276	-3.94284	3757	3.39183	4.4105	5.05567
1828	-4.13847	-3.09973	-3.52902	9207	3.80779	2.15599	5.72207
645	-3.1132	-2.70492	-4.07021	4476	4.26824	2.8826	3.89625
7709	-2.98516	-3.71603	-2.61094	9700	2.89212	5.08454	3.33369
318	-2.91303	-2.91567	-3.50082	5271	4.18393	3.9216	2.6147
3424	-3.74607	-2.96121	-4.47959	3513	3.01765	3.93728	7.9625
13450	-2.56855	-4.57907	-3.1954	3155	3.987	3.17129	5.29638
50	-2.96106	-2.35508	-5.10571	421	4.24764	4.35452	9.03083
321	-3.28515	-2.90696	-3.68809	4119	1.97441	4.58057	6.23251
2506	-2.1368	-5.25824	-3.54432	8872	2.77489	6.08809	3.69656
325	-2.81143	-2.93927	-3.42842	9783	3.26787	5.27281	4.94387
9233	-5.14687	-3.00659	-2.38843	11351	3.09546	4.03191	5.4574
12895	-2.32818	-3.98558	-4.97102	10834	2.46108	5.15209	5.21529
9982	-3.1987	-3.07493	-3.6675	2610	5.0912	4.69278	3.61858
370	-2.70755	-3.0043	-3.39116	8607	5.04364	2.31897	4.3306
9319	-3.18183	-4.14108	-3.67211	8104	3.17303	4.32468	4.51797
405	-4.66611	-5.2487	-3.05062	2750	4.28604	4.47252	5.66403
4378	-3.20119	-2.92853	-3.18353	12530	2.90206	6.33868	3.85668
2072	-2.88113	-3.13745	-4.05984	12098	2.36996	3.95881	4.46092
4575	-2.32558	-4.59757	-2.92191	3034	4.4794	4.71536	3.08099
14135	-2.46107	-2.82615	-4.23557	4670	2.77539	4.72223	3.42447
12990	#VALUE!	-4.87919	-3.6247	4396	3.73205	5.08219	3.20328
1596	-2.96667	-4.04256	-3.58913	7612	4.28411	5.33715	2.56319
7550	-3.13028	-3.87391	-5.04694	746	3.39767	6.24388	6.38223
317	-2.59238	-2.78674	-3.53288	4981	3.73302	5.43857	3.81846
7672	-2.55777	-3.2189	-3.65792	4908	4.89099	5.81576	2.33575
27	-2.34995	-3.15858	-3.77168	12144	3.59372	3.59272	3.94914
322	-2.66036	-2.58534	-3.48055	1147	2.97214	5.91536	3.30891
10641	#VALUE!	-4.30244	-3.37932	3787	4.09285	4.71113	2.66522
3416	-4.73669	-2.27669	-3.51755	7130	4.67496	3.55538	2.61743
6459	-1.89633	-4.76403	-3.50755	12521	2.45588	6.1032	3.2821
12295	-2.43496	-3.7224	-5.00415	8051	3.93686	4.02444	2.38521
12404	-2.65605	-3.40606	-3.04761	10200	3.35495	3.09947	7.75544
7908	-3.06081	-3.734	-3.55927	10413	4.13266	4.36326	3.39036
6540	-2	-5.40134	-2.62524	2129	3.96429	4.39333	3.82464
8344	-4.13008	-2.19632	-4.0708	9739	3.41476	3.05808	4.77508
326	-2.3595	-2.59836	-3.74523	9543	7.24005	2.53442	2.19407
13967	-2	-5.20092	-2.51205	508	3.17897	4.1611	4.19346
2282	-4.2837	-3.74172	-2.06717	11942	4.15319	3.37217	3.85697
5715	-2.86647	-4.37367	-1.95809	9636	4.47018	2.54075	3.3628
1240	-3.25587	-3.1124	-2.23564	5444	2.89978	4.46126	3.99287
13662	-2.07582	-5.18848	-3.88331	8024	4.05153	5.0207	2.32075
9040	-2	-3.9249	-3.59429	12522	2.14467	4.31434	5.58646
13046	-2	-3.07602	-3.58852	1583	2.56944	3.88145	4.47337
13630	-2.55893	-2.76667	-3.18386	5823	2.9409	4.43843	4.68996
324	-2.22811	-3.02571	-3.53092	12528	2.42885	6.13127	3.71566
12539	-3.38392	-3.42305	-4.88852	2886	2.98284	5.12665	4.82867
13646	-3.04835	-6.89851	-2.09731	4423	2.72938	4.02603	4.24919
320	-2.53471	-2.64733	-3.36275	761	2.38653	3.32414	8.31796
9341	-3.17306	-3.09786	-4.68072	885	2.68219	3.80777	4.24436
10116	-1.34112	-4.09289	-5.43009	2803	3.50197	3.78389	2.98887
6174	-3.82727	-3.52551	-2.96158	2505	3.84894	3.86007	2.86668
6767	-3.17753	-3.46282	-2.17087	7026	3.15107	3.7545	3.56882
9178	-0.51354	-5.17833	-5.36434	6962	4.6363	3.11229	4.56284
2856	-3.5641	-2.09756	-3.27272	11192	5.90859	3.34308	3.1934
1123	-3.3209	-3.76126	-2.46669	8134	4.53092	3.1125	2.71487
12469	-2.53536	-2.58069	-3.47867	13295	4.561	1.89366	4.41738
7752	-4.98314	-3.21209	-2.83373	12781	3.49832	1.54989	6.19716
329	-1.95928	-3.26832	-3.74213	4879	3.0304	4.90137	3.94399
7505	-2.56855	-6.39672	-2.63025	11472	4.12869	4.29601	2.06059
2394	-1.35693	-3.03621	-6.26083	5607	4.29015	4.52625	5.56324
7777	-2.62965	-4.07094	-2.03409	2321	2.86254	3.9481	6.57435
9337	-4.14676	-3.88606	-3.13604	3061	3.71534	1.84688	5.33655
319	-2.37311	-2.62681	-3.64642	10677	3.39879	3.04461	5.0588
4403	-5.85725	-3.35763	-0.303728	11982	2.67	4.82591	3.29285
323	-2.10462	-3.03663	-3.42877	4479	3.78548	3.0866	4.5104
13168	-2.56747	-3.23891	-3.28469	9212	4.26879	3.62723	3.22809
9342	-4.62122	-3.23946	-1.17316	13115	3.44169	3.41498	3.16552
13592	-2.5553	-3.79166	-2.38241	1921	2.70409	3.97799	3.51826
11020	-2.12202	-3.343	-4.75378	5830	2.25698	4.37054	4.47818
14138	-2.13439	-2.72411	-4.0342	679	3.53482	3.3691	2.9461
5535	-1.79156	-4.13228	-3.42269	11194	3.49747	2.46309	3.939
12600	-4.41971	-1.93987	-2.68857	5652	3.41706	2.51888	4.56471
10071	-2.53536	-5.17101	-4.00366	9286	4.33524	3.58928	2.07204
13731	-4.12575	-2.16972	-3.36043	4738	3.89729	5.11833	1.98567
8132	-4.40129	-4.40662	-2.32631	4846	2.84636	4.29456	2.75952
5524	-1.92967	-3.04508	-4.1321	1822	4.62964	3.90131	3.20575
11629	-2	-3.74372	-2.55742	5664	4.8715	4.97535	1.85856
				8045	2.54295	5.92809	4.75062
				6644	4.0203	1.98663	4.92121
				3555	2.45303	3.56248	5.11134
				8784	3.65475	3.98359	2.31791
				4358	4.30377	6.66022	1.98889
				11983	3.08513	3.71456	3.26829
				3400	2.41245	3.89941	3.9816
				2315	3.92305	3.61625	2.21328
				9497	2.03671	5.12453	4.20474
				12500	4.55429	7.46633	4.78778
				2749	8.73292	2.63407	3.70741
				966	2.78502	4.15183	3.49389
				5995	5.10879	1.09049	6.66223
				10535	3.04969	5.80555	2.42146
