# Supplementary material for: Characterizing co-expression networks underpinning maize stalk rot virulence in Fusarium verticillioides through computational subnetwork module analyses
Source: Sci Rep. 2018 May 29;8:8310. doi: 10.1038/s41598-018-26505-2 (PMC5974142; doi:10.1038/s41598-018-26505-2)
Supplement: Supplementary file 3 — S2 [file 41598_2018_26505_MOESM3_ESM.xlsx]

## Sheet: Module A
Locus number	protein name	Gene length	Trans length	AA length	FungiDB Entry	UniProt Entry	GO function	GO subcellular location	PTM/Signal Peptide	Family & Domain (interpro)	Family & Domain(pfam)	Domain position	Interpro link	Pfam number & link
FVEG_02791	hypothetical protein	6113	5988	357	http://fungidb.org/fungidb/app/record/gene/FVEG_02791	http://www.uniprot.org/uniprot/W7LLW1	N/A	1885954 - 1892093 (+)	N/A	Metal-dependent protein hydrolase (IPR003226)	Uncharacterised protein family (UPF0160)	25-355(Pfam)	http://www.ebi.ac.uk/interpro/protein/W7LLW1	http://pfam.xfam.org/protein/W7LLW1
FVEG_03849	hypothetical protein	2004	1940	454	http://fungidb.org/fungidb/app/record/gene/FVEG_03849	http://www.uniprot.org/uniprot/W7MA96	N-acylphosphatidylethanolamine-specific phospholipase D activity	3544946 - 3546949 (-)	N/A	Metallo-beta-lactamase (IPR001279)	Beta-lactamase superfamily domain	179-411(Pfam)	http://www.ebi.ac.uk/interpro/protein/W7MA96	http://pfam.xfam.org/protein/W7MA96
							zinc ion binding
FVEG_04142	V-type proton ATPase subunit F	1905	1614	123	http://fungidb.org/fungidb/app/record/gene/FVEG_04142	http://www.uniprot.org/uniprot/W7MBK1	ATP hydrolysis coupled proton transport	2608458 - 2610371 (+)	N/A	ATPase, V1 complex, subunit F (IPR008218)	ATP synthase (F/14-kDa) subunit	13-117(Pfam)	http://www.ebi.ac.uk/interpro/protein/W7MBK1	http://pfam.xfam.org/protein/W7MBK1
							ion transmembrane transport			ATPase, V1 complex, subunit F, eukaryotic (IPR005772)
							proton-transporting V-type ATPase, V1 domain
							proton-transporting ATPase activity, rotational mechanism
FVEG_11622	hypothetical protein	767	717	238	http://fungidb.org/fungidb/app/record/gene/FVEG_11622	http://www.uniprot.org/uniprot/W7N9I2	sterol metabolic process	2743669 - 2744435 (+)	N/A	Emopamil-binding protein (IPR007905)	Emopamil binding protein	42-224(Pfam)	http://www.ebi.ac.uk/interpro/protein/W7N9I2	http://pfam.xfam.org/protein/W7N9I2
							integral component of membrane			EXPERA domain (IPR033118)
							cholestenol delta-isomerase activity
FVEG_09111	hypothetical protein	2749	2703	716	http://fungidb.org/fungidb/app/record/gene/FVEG_09111	http://www.uniprot.org/uniprot/W7MFA6	N/A	3262014 - 3264762 (-)	N/A	PX-associated domain (IPR024555)	PX-associated	2-170(Pfam)	http://www.ebi.ac.uk/interpro/protein/W7MFA6	http://pfam.xfam.org/protein/W7MFA6
										Domain of unknown function DUF3818, PX-associated (IPR024554)	Domain of unknown function in PX-proteins (DUF3818)	215-418(Pfam)
												399-538(Pfam)
FVEG_08818	hypothetical protein	1807	1444	294	http://fungidb.org/fungidb/app/record/gene/FVEG_08818	http://www.uniprot.org/uniprot/W7MXY4	N/A	848327 - 850133 (-)	N/A	S-adenosyl-L-methionine-dependent methyltransferase (IPR029063)	N/A		http://www.ebi.ac.uk/interpro/entry/IPR029063	N/A
						http://www.uniprot.org/uniprot/W7ME40
FVEG_03416	hypothetical protein	1588	1481	409	http://fungidb.org/fungidb/app/record/gene/FVEG_03416	http://www.uniprot.org/uniprot/W7M123	periplasmic space	35360 - 36947 (-)	Yes (1-21)	Chondroitin AC/alginate lyase (IPR008929)	Alginate_lyase (PF05426)	107-339(Pfam)	http://www.ebi.ac.uk/interpro/protein/W7M123	http://pfam.xfam.org/protein/W7M123
							lyase activity		Yes (22-409)	Alginate lyase domain (IPR008397)
FVEG_08277	E3 ubiquitin ligase complex SCF subunit scon-3	4169	3724	170	http://fungidb.org/fungidb/app/record/gene/FVEG_08277	http://www.uniprot.org/uniprot/W7MAA6	ubiquitin-dependent protein catabolic process	2490855 - 2495023 (+)	N/A	S-phase kinase-associated protein 1-like (IPR001232)	Skp1_POZ (PF03931)	8-73(Pfam)	http://www.ebi.ac.uk/interpro/protein/W7MAA6	http://pfam.xfam.org/protein/W7MAA6
										S-phase kinase-associated protein 1 (IPR016897)		120-167(Pfam)
										SKP1/BTB/POZ domain (IPR011333)
										SKP1 component, POZ domain (IPR016073)
										SKP1 component, dimerisation (IPR016072)
FVEG_02116	hypothetical protein	1190	985	101	http://fungidb.org/fungidb/app/record/gene/FVEG_02116	http://www.uniprot.org/uniprot/W7LUQ9	N/A	2128785 - 2130137 (-)	N/A	N/A	N/A	N/A	N/A	N/A
						http://www.uniprot.org/uniprot/W7LII2
FVEG_03105	sphingolipid delta-4 desaturase	1939	1821	374	http://fungidb.org/fungidb/app/record/gene/FVEG_03105	http://www.uniprot.org/uniprot/W7LZJ4	lipid metabolic process	939323 - 941261 (+)	N/A	Sphingolipid delta4-desaturase (IPR011388)	Lipid_DES (PF08557)	30-66(Pfam)	http://www.ebi.ac.uk/interpro/protein/W7LZJ4	http://pfam.xfam.org/protein/W7LZJ4
							sphingolipid biosynthetic process			Sphingolipid delta4-desaturase, N-terminal (IPR013866)	FA_desaturase (PF00487)	91-331(Pfam)
							integral component of membrane			Fatty acid desaturase domain (IPR005804)
							oxidoreductase activity, acting on paired donors, with incorporation or reduction of molecular oxygen

## Sheet: Module B
Locus number	protein name	Gene length	Trans length	AA length	FungiDB Entry	UniProt Entry	GO function	GO subcellular location	PTM/Signal Peptide	Family & Domain (interpro)	Family & Domain(pfam)	Domain position	Interpro link	Pfam number & link
FVEG_07900	hypothetical protein	790	678	120	http://fungidb.org/fungidb/app/record/gene/FVEG_07900	http://www.uniprot.org/uniprot/W7MU74	N/A	1228112 - 1228901 (+)	N/A	Cgr1-like (IPR005579)	Cgr1 (PF03879)	19-120(Pfam)	http://www.ebi.ac.uk/interpro/protein/W7MU74	http://pfam.xfam.org/protein/W7MU74
FVEG_03392	hypothetical protein	984	984	327	http://fungidb.org/fungidb/app/record/gene/FVEG_03392	http://www.uniprot.org/uniprot/W7M169	N/A	90217 - 91200 (+)	N/A	N/A	N/A	N/A	N/A	N/A
FVEG_07930	actin beta/gamma 1	3647	2985	375	http://fungidb.org/fungidb/app/record/gene/FVEG_07930	http://www.uniprot.org/uniprot/W7M8R8	N/A	1332234 - 1335880 (-)	N/A	Actin family (IPR004000)	Actin (PF00022)	2-375(Pfam)	http://www.ebi.ac.uk/interpro/protein/W7M8R8	http://pfam.xfam.org/protein/W7M8R8
										Actin, conserved site (IPR004001)
										Actin/actin-like conserved site (IPR020902)
FVEG_13321	hypothetical protein	2605	2382	691	http://fungidb.org/fungidb/app/record/gene/FVEG_13321	http://www.uniprot.org/uniprot/W7N6I3	regulation of transcription, DNA-templated	5755 - 8359 (+)	N/A	Zn(2)-C6 fungal-type DNA-binding domain (IPR001138)	Fungal Zn(2)-Cys(6) binuclear cluster domain	26-63(Pfam)	http://www.ebi.ac.uk/interpro/entry/IPR007219	http://pfam.xfam.org/protein/W7N6I3
							transcription, DNA-templated			Transcription factor domain, fungi (IPR007219)	Fungal specific transcription factor domain	186-410(Pfam)
							nucleus
							DNA binding
							RNA polymerase II transcription factor activity, sequence-specific DNA binding
							zinc ion binding
FVEG_11335	hypothetical protein	4435	4371	1298	http://fungidb.org/fungidb/app/record/gene/FVEG_11335	http://www.uniprot.org/uniprot/W7N863	N/A	1121182 - 1125616 (-)	N/A	Chromo domain-like (IPR016197)	N/A	23-60(Uniprot)	http://www.ebi.ac.uk/interpro/protein/W7N863	N/A
										Chromo/chromo shadow domain (IPR000953)
FVEG_09144	hypothetical protein	1486	1433	352	http://fungidb.org/fungidb/app/record/gene/FVEG_09144	http://www.uniprot.org/uniprot/W7MPY3	N/A	3372048 - 3373533 (-)	Yes (1-23)	N/A	N/A	N/A	N/A	N/A
									Yes (24-352)
FVEG_00801	saccharopine dehydrogenase [NADP+, L-glutamate-forming]	4189	3722	450	http://fungidb.org/fungidb/app/record/gene/FVEG_00801	http://www.uniprot.org/uniprot/W7LNB3	oxidation-reduction process	3838523 - 3842711 (-)	N/A	NAD(P)-binding domain (IPR016040)	Saccharopine dehydrogenase NADP binding domain	5-119(Pfam)	http://www.ebi.ac.uk/interpro/entry/IPR032095	http://pfam.xfam.org/protein/W7LNB3
							oxidoreductase activity			Saccharopine dehydrogenase, NADP binding domain (IPR005097)	Saccharopine dehydrogenase C-terminal domain	123-442(Pfam)
										Saccharopine dehydrogenase, C-terminal (IPR032095)
FVEG_00594	syntaxin 1B/2/3	2583	2189	375	http://fungidb.org/fungidb/app/record/gene/FVEG_00594	http://www.uniprot.org/uniprot/W7LVV1	vesicle-mediated transport	4500140 - 4502813 (+)	N/A	SNARE (IPR010989)	Syntaxin	60-252(Pfam)	http://www.ebi.ac.uk/interpro/protein/W7LVV1	http://pfam.xfam.org/protein/W7LVV1
							membrane			Syntaxin, N-terminal domain (IPR006011)	SNARE domain	253-315(Pfam)
							protein binding			Target SNARE coiled-coil homology domain (IPR000727)
FVEG_08186	hypothetical protein	3328	3280	994	http://fungidb.org/fungidb/app/record/gene/FVEG_08186	http://www.uniprot.org/uniprot/W7MBP7	hydrolase activity	2196651 - 2199978 (+)	N/A	Hydantoinase/oxoprolinase (IPR002821)	Hydantoinase/oxoprolinase N-terminal region	11-192(Pfam)	http://www.ebi.ac.uk/interpro/protein/W7MBP7	http://pfam.xfam.org/protein/W7MBP7
										Protein of unknown function DUF917 (IPR010318)	Hydantoinase/oxoprolinase	211-384(Pfam)
										Hydantoinaseoxoprolinase, N-terminal (IPR008040)	Protein of unknown function (DUF917)	598-979(Pfam)
										Protein of unknown function DUF917, N-terminal (IPR027479)
										Protein of unknown function DUF917, C-terminal (IPR024071)
FVEG_11886	hypothetical protein	1796	1742	548	http://fungidb.org/fungidb/app/record/gene/FVEG_11886	http://www.uniprot.org/uniprot/W7NAG8	transmembrane transport	3111429 - 3113226 (-)	N/A	Major facilitator, sugar transporter-like (IPR005828)	Sugar (and other) transporter	32-501(Pfam)	http://www.ebi.ac.uk/interpro/entry/IPR005829	http://pfam.xfam.org/protein/W7NAG8
							membrane			Sugar/inositol transporter (IPR003663)
							integral component of membrane			Major facilitator superfamily domain (IPR020846)
							substrate-specific transmembrane transporter activity			Sugar transporter, conserved site (IPR005829)
							transmembrane transporter activity
FVEG_09902	N/A	N/A	N/A	N/A	N/A	N/A	N/A	N/A	N/A	N/A	N/A	N/A	N/A	N/A
FVEG_07927	ubiquitin-like modifier 1	756	333	110	http://fungidb.org/fungidb/app/record/gene/FVEG_07927	http://www.uniprot.org/uniprot/W7MJP6	tRNA thio-modification	1327075 - 1327830 (-)	Yes (110)	Ubiquitin-related modifier 1 (IPR015221)	Urm1 (Ubiquitin related modifier)	11-110(Pfam)	http://www.ebi.ac.uk/interpro/protein/W7MJP6	http://pfam.xfam.org/protein/W7MJP6
							cytoplasm		Yes (110)	Beta-grasp domain (IPR012675)
										Molybdopterin synthase/thiamin biosynthesis sulphur carrier, beta-grasp (IPR016155)
FVEG_04259	hypothetical protein	1803	1602	533	http://fungidb.org/fungidb/app/record/gene/FVEG_04259	http://www.uniprot.org/uniprot/W7LV75	N/A	2207725 - 2209527 (+)	Yes (1-21)	N/A	N/A	N/A	N/A	N/A
									Yes (22-533)
FVEG_08174	hypothetical protein	4946	4892	236	http://fungidb.org/fungidb/app/record/gene/FVEG_08174	http://www.uniprot.org/uniprot/W7MVF5	vesicle-mediated transport	2158762 - 2163707 (-)	N/A	SNARE (IPR010989)	Syntaxin 6, N-terminal	9-107(Pfam)	http://www.ebi.ac.uk/interpro/protein/W7MVF5	http://pfam.xfam.org/protein/W7MVF5
							Golgi vesicle transport			Syntaxin 6, N-terminal (IPR015260)
							membrane			Target SNARE coiled-coil homology domain (IPR000727)
							protein binding
FVEG_00890	hypothetical protein	1152	909	90	http://fungidb.org/fungidb/app/record/gene/FVEG_00890	http://www.uniprot.org/uniprot/W7LEZ2	ATP synthesis coupled proton transport	3570156 - 3571307 (-)	N/A	ATP synthase, F0 complex, subunit E, mitochondrial (IPR008386)	ATP synthase E chain	1-89(Pfam)	http://www.ebi.ac.uk/interpro/entry/IPR008386	http://pfam.xfam.org/protein/W7LEZ2
							mitochondrial proton-transporting ATP synthase complex, coupling factor F(o)
							hydrogen ion transmembrane transporter activity
