# Supplementary material for: Characterizing co-expression networks underpinning maize stalk rot virulence in Fusarium verticillioides through computational subnetwork module analyses
Source: Sci Rep. 2018 May 29;8:8310. doi: 10.1038/s41598-018-26505-2 (PMC5974142; doi:10.1038/s41598-018-26505-2)
Supplement: Supplementary file 4 — S3 [file 41598_2018_26505_MOESM4_ESM.xlsx]

## Sheet: Maize
Locus number	protein name	Gene length	Trans length	AA length	UniProt Entry	GO function	PTM/Signal Peptide	Family & Domain (interpro)	Family & Domain(pfam)	Domain position	Interpro link	Pfam number & link
GRMZM2G092997_T01	Uncharacterized protein	1942	333	481	http://www.uniprot.org/uniprot/B4FAJ3	peptidase activity	Signal peptide (1-21)	Peptidase C13, legumain	Peptidase C13 family	45-317(Pfam)	http://www.ebi.ac.uk/interpro/protein/B4FAJ3	http://pfam.xfam.org/protein/B4FAJ3
GRMZM2G089854_T02	Uncharacterized protein	3100	1494	784	http://www.uniprot.org/uniprot/A0A096RDK9	serine-type endopeptidase activity		Peptidase S9A, prolyl oligopeptidase	Prolyl oligopeptidase, N-terminal beta-propeller domain	41-472(Pfam)	http://www.ebi.ac.uk/interpro/protein/A0A096RDK9	http://pfam.xfam.org/protein/A0A096RDK9
						serine-type exopeptidase activity		Peptidase S9A, N-terminal domain	Prolyl oligopeptidase family	561-779(Pfam)
								Alpha/Beta hydrolase fold
								Peptidase S9, prolyl oligopeptidase, catalytic domain
GRMZM2G119737_T01	Uncharacterized protein	2256	2256	731	http://www.uniprot.org/uniprot/A0A096RYE8
GRMZM2G008374_T01	Uncharacterized protein	1452	1167	388	http://www.uniprot.org/uniprot/A0A096PV36
GRMZM2G001421_T02	Uncharacterized protein	2236	1779	639	http://www.uniprot.org/uniprot/K7URE1		Signal peptide (1-24)	GH3 family	GH3 auxin-responsive promoter	66-617(Pfam)	http://www.ebi.ac.uk/interpro/protein/K7URE1	http://pfam.xfam.org/protein/K7URE1
GRMZM2G154565_T01	Uncharacterized protein	1423	1200	396	http://www.uniprot.org/uniprot/A0A096SLC0
GRMZM2G102760_T01	Lipoxygenase	3719	2664	714	http://www.uniprot.org/uniprot/C4J4H4	metal ion binding		Lipoxygenase	Lipoxygenase	4-690(Pfam)	http://www.ebi.ac.uk/interpro/protein/C4J4H4	http://pfam.xfam.org/protein/C4J4H4
						oxidoreductase activity		Lipoxygenase, plant
						fatty acid biosynthetic process		Lipoxygenase, C-terminal
						oxylipin biosynthetic process		Lipoxygenase, domain 3
GRMZM5G860516_T02	Uncharacterized protein	2561	1110	193	http://www.uniprot.org/uniprot/A0A096SQU5
GRMZM2G151418_T02	Uncharacterized protein	1360	927	294	http://www.uniprot.org/uniprot/B4FDR2
GRMZM2G003930_T01	Protein binding protein	1644	834	271	http://www.uniprot.org/uniprot/B4FHI4	zinc ion binding		E3 ubiquitin-protein ligase MARCH-like	RING-variant domain	56-101(Pfam)	http://www.ebi.ac.uk/interpro/protein/B4FHI4	http://pfam.xfam.org/protein/B4FHI4
								Protein of unknown function DUF3675	Protein of unknown function	107-223(Pfam)
								Zinc finger, RING/FYVE/PHD-type
								Zinc finger, RING-CH-type
GRMZM2G083472_T01	Uncharacterized protein	2741	918	381
GRMZM2G082529_T02	Uncharacterized protein	3031	240	868	http://www.uniprot.org/uniprot/C0PE32			BRO1 domain	BRO1-like domain	11-394(Pfam)	http://www.ebi.ac.uk/interpro/protein/C0PE32	http://pfam.xfam.org/protein/C0PE32
								ALIX V-shaped domain	ALIX V-shaped domain binding to HIV	429-715(Pfam)
GRMZM2G072264_T04	RNA recognition motif containing protein	1580	366	244	http://www.uniprot.org/uniprot/B6TII4			Nucleotide-binding alpha-beta plait domain	RNA recognition motif	8-73(Pfam)	http://www.ebi.ac.uk/interpro/protein/B6TII4	http://pfam.xfam.org/protein/B6TII4
								RNA recognition motif domain
GRMZM2G055999_T01	Uncharacterized protein	2134	1389	462	http://www.uniprot.org/uniprot/A0A096QQW2
GRMZM2G137535_T01	Lichenase-2	1733	1011	336	http://www.uniprot.org/uniprot/B6T391	hydrolase activity	Signal peptide (1-30)	Glycoside hydrolase family 17	Glycosyl hydrolases family 17	31-336(Pfam)	http://www.ebi.ac.uk/interpro/protein/B6T391	http://pfam.xfam.org/protein/B6T391
						carbohydrate metabolic process		Glycoside hydrolase superfamily
								Glycoside hydrolase, catalytic domain
GRMZM2G007736_T01	Uncharacterized protein	2799	612	744
GRMZM2G001696_T01	Uncharacterized protein	2651	2004	667	http://www.uniprot.org/uniprot/C0P3W9	ATP binding		Phosphoenolpyruvate carboxykinase, ATP-utilising	Phosphoenolpyruvate carboxykinase	145-613(Pfam)	http://www.ebi.ac.uk/interpro/protein/C0P3W9	http://pfam.xfam.org/protein/C0P3W9
						phosphoenolpyruvate carboxykinase (ATP) activity		Phosphoenolpyruvate carboxykinase, N-terminal
						gluconeogenesis		Phosphoenolpyruvate carboxykinase, C-terminal
								Phosphoenolpyruvate carboxykinase (ATP), conserved site
GRMZM2G123558_T01	Uncharacterized protein	1847	636	164	http://www.uniprot.org/uniprot/C0HHX2	cellular response to stimulus		DREPP family	DREPP plasma membrane polypeptide	37-164(Pfam)	http://www.ebi.ac.uk/interpro/protein/C0HHX2	http://pfam.xfam.org/protein/C0HHX2
GRMZM2G127524_T01	Uncharacterized protein	3538	2904	967	http://www.uniprot.org/uniprot/K7U431	ubiquitin-protein transferase activity		Zinc finger, RING/FYVE/PHD-type	U-box domain	171-247(Pfam)	http://www.ebi.ac.uk/interpro/protein/K7U431	http://pfam.xfam.org/protein/K7U431
								U box domain
								Armadillo-type fold
								Armadillo-like helical
GRMZM2G466545_T01	Uncharacterized protein	2413	2376	553
GRMZM2G053170_T01	Uncharacterized protein	5973		1291
GRMZM5G870932_T01	Uncharacterized protein	2428	1980	659	http://www.uniprot.org/uniprot/K7VNE0	ATP binding		Phosphoenolpyruvate carboxykinase, ATP-utilising	Phosphoenolpyruvate carboxykinase	137-605(Pfam)	http://www.ebi.ac.uk/interpro/protein/K7VNE0	http://pfam.xfam.org/protein/K7VNE0
						phosphoenolpyruvate carboxykinase (ATP) activity		Phosphoenolpyruvate carboxykinase, N-terminal
						gluconeogenesis		Phosphoenolpyruvate carboxykinase, C-terminal
GRMZM5G814140_T01	Uncharacterized protein	5030		1528	http://www.uniprot.org/uniprot/K7VEE8			RNA polymerase II-associated protein 1, N-terminal	RPAP1-like, N-terminal	241-286(Pfam)	http://www.ebi.ac.uk/interpro/protein/K7VEE8	http://pfam.xfam.org/protein/K7VEE8
								RNA polymerase II-associated protein 1, C-terminal	RPAP1-like, C-terminal	337-415(Pfam)
								Armadillo-type fold
								Armadillo-like helical
GRMZM2G071023_T01	Uncharacterized protein	2202		702	http://www.uniprot.org/uniprot/K7U589	NAD+ kinase activity		NAD kinase			http://www.ebi.ac.uk/interpro/protein/K7U589
						NADP biosynthetic process		Protein-tyrosine phosphatase-like
GRMZM2G049798_T01	Glycosyltransferase	1962	1467	488	http://www.uniprot.org/uniprot/A0A096QLU1
GRMZM2G083179_T01	Uncharacterized protein	777	777	258
GRMZM2G451716_T01	Uncharacterized protein	5182	2301	456
GRMZM5G803873_T01	Uncharacterized protein	5989		794	http://www.uniprot.org/uniprot/A0A096Q2M8	nucleic acid binding		Nucleotide-binding alpha-beta plait domain	RNA recognition motif	214-283(Pfam)	http://www.ebi.ac.uk/interpro/protein/A0A096Q2M8	http://pfam.xfam.org/protein/A0A096Q2M8
						nucleotide binding		RNA recognition motif domain	RNA recognition motif	294-362(Pfam)
									RNA recognition motif	391-459(Pfam)
